# Supplementary material for: Effect of Polymer Substrate on Adhesion of Electroless Plating in Irradiation-Based Direct Immobilization of Pd Nanoparticles Catalyst
Source: Nanomaterials (Basel). 2022 Nov 21;12(22):4106. doi: 10.3390/nano12224106 (PMC9697518; doi:10.3390/nano12224106)
Supplement: Supplementary file 1 [file nanomaterials-12-04106-s001.zip]

Archive with 1 entries (1 files):
- nanomaterials-2026327-supplementary.pdf
